# Supplementary material for: Expanding the role of PSMA PET in active surveillance
Source: BMC Urol. 2023 Apr 29;23:77. doi: 10.1186/s12894-023-01219-4 (PMC10149016; doi:10.1186/s12894-023-01219-4)
Supplement: Supplementary file 1 — Additional File 1: Raw data of all patients included in the study [file 12894_2023_1219_MOESM1_ESM.xlsx]

## Sheet: Sheet1
NAME	Age	PSA at time of dx	MRI Lesion at time of dx	TP biopsy GG (at dx)	Pattern 4%	No. of positive cores	total cores	PSMA PET	PSMA INDICATION	SUV MAX index lesion	TX NEEDED	TYPE OF TX	FINAL GG	ECE	SVI	LVI	CRIBIFORM	INTRADUCTAL	LN
1	68	7.2	2	2	<5	5	24	2021-10-05	1	3.83	1	RARP	2	1	0	0	0	0
2	61	5.5	3	1	0	1	37	2021-03-17	MRI occult lesion, marked uptake	7.73	1	TP	1
3	74	5.5	3	1	0	1	23	2019-12-20	MRI occult lesion, mild PSMA uptake right base ant TZ	3.73	1	RARP	3	1	0	0	1	0
4	64	9.6	3	2	<5	1	12	2022-03-01	1	3.34	0
5	64	5.6	3	2	<5	5	33	2019-06-05	focal moderate uptake	5.98	1	RARP	2	1	0	0	0	0
6	55	6.7	4	1	0	3	8	2022-02-04	1	3.33	0
7	68	9.5	4	1	0	3	4	2021-10-19	1	4.97	0
8	69	5.9	4	1	0	1	10	2021-07-13	1	2.95	0
9	45	3.5	4	1	0	5	11	2020-01-20	Marked uptake	8.1	1	RARP	2	0	0	0	0	0
10	68	2.9	4	1	0	4	28	2021-06-23	1	2.87	0
11	68	5	4	2	<5	1	12	2021-09-17	1	2.47	0
12	67	5.7	4	2	<5	1	12	2021-09-17	1	2.47	0
13	54	3.7	4	2	5	6	8	2022-01-11	1	3.19	0
14	56	3.4	4	2	5	2	10	2020-07-23	MRI occult lesion, marked uptake	8.05	1	RARP	2	0	0	0	1	0
15	72	4.9	4	2	5	3	4	2021-07-16	focal, marked uptake in the left neurovascular bundle, high gradeextra prostatic tumour nodule	5.6	1	RARP	2	1	0	0	1	0
16	78	7.95	4	2	5	2	18	2019-11-18	Marked uptake, early right SVI involvement (SUV 5.1)	8.06	1	RARP	2	0	0	0	0	0
17	63	4.31	4	2	5	5	8	2021-06-30	1	2.36	1	RARP	1	0	0	0	0	0
18	57	5.6	5	1	0	3	7	2021-11-30	1	5.02	0
19	72	15	5	1	0	1	7	2019-12-16	1	2.85	0
20	65	3.7	5	1	0	2	24	2020-02-18	Marked uptake	10.7	1	RARP	2	0	0	0	0	0
21	63	3.8	5	1	0	1	12	2020-03-10	Biopsy and MRI mismatch, mild PSMA avid left SVI	3.72	1	RARP	1	0	0	0	0	0
22	45	4.2	5	1	0	17	23	2021-10-20	1	3.49	1	RARP	2	0	0	0	0	0
23	73	6.5	5	1	0	1	11	2020-09-11	1	5.4	1	TP	1
24	52	1.8	5	1	0	1	5	2021-03-23	1	5.3	1	TP	1
25	57	5.8	5	1	0	4	5	2022-08-10	1	3.71	0
26	64	1.8	5	2	5	4	13	2020-01-31	1	3.25	1	RARP	2	0	0	0	1	0
27	56	5.46	5	2	5	8	8	2021-05-18	capsular abutment, marked uptake	8.42	1	RARP	3	0	0	0	1	1
28	56	6.79	5	2	2	4	4	2021-08-25	Marked uptake, corresponding with MRI P5 lesion, extending through pseudocapsule into AFS	6.66	1	RARP	2	0	0	0	0	0
29	69	6.3	5	2	<5	4	8	2021-01-22	Marked uptake, EPE	7.94	1	RARP	2	1	0	0	0	0	1
30	65	3	5	2	5	3	4	2022-02-08	Marked uptake, MRI occult lesion	7.71	1	RARP	2	0	0	0	0	0
